# Supplementary material for: ﻿Agapetes lichengii (Ericaceae), a new species from Xizang, China
Source: PhytoKeys. 2026 Jan 15;269:183–91. doi: 10.3897/phytokeys.269.177341 (PMC12828334; doi:10.3897/phytokeys.269.177341)
Supplement: XML Treatment for Agapetes lichengii [file phytokeys.269.177341-treatment1.xml]

<!DOCTYPE tp:taxon-treatment
  PUBLIC "-//TaxonX//DTD Taxonomic Treatment Publishing DTD v0 20100105//EN" "tax-treatment-NSO.dtd">
<tp:taxon-treatment xmlns:tp="http://www.plazi.org/taxpub"><tp:treatment-meta><kwd-group><label>Taxon classification</label><kwd>
              <named-content content-type="kingdom">Plantae</named-content>
            </kwd><kwd>
              <named-content content-type="order">Ericales</named-content>
            </kwd><kwd>
              <named-content content-type="family">Ericaceae</named-content>
            </kwd></kwd-group><mixed-citation publication-type="journal"><person-group><name><surname>Tong</surname><given-names>Yi-Hua</given-names></name><name><surname>Ye</surname><given-names>Xue-He</given-names></name><name><surname>Ni</surname><given-names>Jing-Bo</given-names></name><name><surname>Wang</surname><given-names>Bing-Mou</given-names></name><name><surname>Zheng</surname><given-names>Xi-Rong</given-names></name></person-group><article-title>﻿<italic><tp:taxon-name><tp:taxon-name-part taxon-name-part-type="genus" reg="Agapetes">Agapetes</tp:taxon-name-part> <tp:taxon-name-part taxon-name-part-type="species" reg="lichengii">lichengii</tp:taxon-name-part></tp:taxon-name></italic> (<tp:taxon-name><tp:taxon-name-part taxon-name-part-type="family">Ericaceae</tp:taxon-name-part></tp:taxon-name>), a new species from Xizang, China</article-title><source>PhytoKeys</source><day>15</day><month>01</month><year>2026</year><volume>269</volume><fpage>183</fpage><lpage>191</lpage><pub-id pub-id-type="doi">10.3897/phytokeys.269.177341</pub-id></mixed-citation></tp:treatment-meta><tp:nomenclature><label>﻿</label><tp:taxon-name><object-id xmlns:xlink="http://www.w3.org/1999/xlink" content-type="arpha" xlink:type="simple">AE584D2B-9169-531F-B153-D295D2F5AF09</object-id>
            <tp:taxon-name-part taxon-name-part-type="genus" reg="Agapetes">Agapetes</tp:taxon-name-part>
            <tp:taxon-name-part taxon-name-part-type="species" reg="lichengii">lichengii</tp:taxon-name-part>
            <object-id xmlns:xlink="http://www.w3.org/1999/xlink" content-type="ipni" xlink:type="simple">urn:lsid:ipni.org:names:77375067-1</object-id>
          </tp:taxon-name><tp:taxon-authority>Y.H.Tong &amp; B.M.Wang</tp:taxon-authority><tp:taxon-status xmlns:xlink="http://www.w3.org/1999/xlink" xlink:type="simple">sp. nov.</tp:taxon-status><xref ref-type="fig" rid="F1">Figs 1</xref><xref ref-type="fig" rid="F2">, 2</xref></tp:nomenclature><tp:treatment-sec sec-type="material" id="SECID0EXHAC"><title>Type.</title><p>China. Xizang Autonomous Region • Mêdog County, Beibeng Xiang, Deyanggou, ca. 680 m a.s.l.; 15 January 2024; <italic>Jing-Bo Ni, Bing-Mou Wang &amp; Cheng Li TYH-2813</italic> (holotype IBSC, isotypes IBSC, PE).</p><fig id="F1" position="float" orientation="portrait"><object-id xmlns:xlink="http://www.w3.org/1999/xlink" content-type="doi" xlink:type="simple">10.3897/phytokeys.269.177341.figure1</object-id><object-id xmlns:xlink="http://www.w3.org/1999/xlink" content-type="arpha" xlink:type="simple">4FC653CE-1F6E-5183-BBFE-92A8D3ACBD3D</object-id><label>Figure 1.</label><caption><p><italic><tp:taxon-name><tp:taxon-name-part taxon-name-part-type="genus" reg="Agapetes">Agapetes</tp:taxon-name-part> <tp:taxon-name-part taxon-name-part-type="species" reg="lichengii">lichengii</tp:taxon-name-part></tp:taxon-name></italic><bold>A.</bold> Habit, the arrow shows a plant of this species epiphytic on a big tree trunk; <bold>B.</bold> Infructescence; <bold>C.</bold> Flowering branch and leaf branch; <bold>D.</bold> Leaves; <bold>E.</bold> Lateral view of flowers, showing the V-shaped transverse bands on corolla tube; <bold>F.</bold> Front view of flowers. Photos (<bold>A, B</bold>) by Cheng Li, (<bold>C–F</bold>) by Y.H. Tong. (<bold>A.</bold> Unvouchered; <bold>B.</bold> based on <italic>J.B. Ni et al. TYH-2813</italic>; <bold>C–F.</bold> based on <italic>B.M. Wang s.n.</italic>).</p></caption><graphic xmlns:xlink="http://www.w3.org/1999/xlink" xlink:href="phytokeys-269-183_article-177341__-g001.jpg" position="float" orientation="portrait" xlink:type="simple" id="oo_1512953.jpg"><uri content-type="original_file" xlink:type="simple">https://binary.pensoft.net/fig/1512953</uri></graphic></fig><fig id="F2" position="float" orientation="portrait"><object-id xmlns:xlink="http://www.w3.org/1999/xlink" content-type="doi" xlink:type="simple">10.3897/phytokeys.269.177341.figure2</object-id><object-id xmlns:xlink="http://www.w3.org/1999/xlink" content-type="arpha" xlink:type="simple">065B4B1F-A9ED-5AF9-AADF-0C76E8D1CC3E</object-id><label>Figure 2.</label><caption><p><italic><tp:taxon-name><tp:taxon-name-part taxon-name-part-type="genus" reg="Agapetes">Agapetes</tp:taxon-name-part> <tp:taxon-name-part taxon-name-part-type="species" reg="lichengii">lichengii</tp:taxon-name-part></tp:taxon-name></italic>. <bold>A.</bold> Inflorescence; <bold>B.</bold> Ovary, transection view; <bold>C.</bold> Bract and bracteoles; <bold>D.</bold> Calyx lobes, adaxial view; <bold>E.</bold> Pedicel; <bold>F.</bold> Corolla; <bold>G.</bold> Style and androecium; <bold>H.</bold> Style; <bold>I.</bold> Stamens, adaxial (left), lateral (middle) and abaxial (right) view; <bold>J.</bold> Lower part of stamens, showing pubescent filaments and echinate thecae, adaxial (left), lateral (middle) and abaxial (right) view; <bold>K.</bold> Front view of flower, showing the 5-crenated capitate stigma and corolla lobes; <bold>L.</bold> Front view of young fruits, showing the rounded ring of 10 distinct filament scars. Scale bars: 3 cm (<bold>A, E, F, G, H, I</bold>); 5 mm (<bold>B, D, J, L</bold>); 2 mm (<bold>C</bold>); 1 cm (<bold>K</bold>).</p></caption><graphic xmlns:xlink="http://www.w3.org/1999/xlink" xlink:href="phytokeys-269-183_article-177341__-g002.jpg" position="float" orientation="portrait" xlink:type="simple" id="oo_1512954.jpg"><uri content-type="original_file" xlink:type="simple">https://binary.pensoft.net/fig/1512954</uri></graphic></fig></tp:treatment-sec><tp:treatment-sec sec-type="diagnosis" id="SECID0EJLAC"><title>Diagnosis.</title><p><italic><tp:taxon-name><tp:taxon-name-part taxon-name-part-type="genus" reg="Agapetes">Agapetes</tp:taxon-name-part> <tp:taxon-name-part taxon-name-part-type="species" reg="lichengii">lichengii</tp:taxon-name-part></tp:taxon-name></italic> is morphologically similar to <italic><tp:taxon-name><tp:taxon-name-part taxon-name-part-type="genus" reg="Agapetes">A.</tp:taxon-name-part> <tp:taxon-name-part taxon-name-part-type="species" reg="pentastigma">pentastigma</tp:taxon-name-part></tp:taxon-name></italic> in having pseudo-whorled leaves, corymbose inflorescences, greenish yellow corolla with crimson transverse bands and capitate stigmas, but can be distinguished from it by the elliptic to oblanceolate (vs. oblong-lanceolate) leaf blades with an obtuse or slightly auriculate (vs. attenuate) base, corolla with a constricted(vs. not constricted) basal part, V-shaped (vs. ladder-like) stripes and triangular and spreading or slightly reflexed (vs. triangular-lanceolate and reflexed) lobes, anthers without dorsal spurs (vs. with two small dorsal spurs), stigma without gap between crenae (vs. with obvious gap between crenae), and filament scars forming a rounded ring (vs. a pentagonal ring) on fruit top (Fig. <xref ref-type="fig" rid="F3">3</xref>; Table <xref ref-type="table" rid="T1">1</xref>).</p><table-wrap id="T1" position="float" orientation="portrait"><label>Table 1.</label><caption><p>Morphological comparison of <italic><tp:taxon-name><tp:taxon-name-part taxon-name-part-type="genus" reg="Agapetes">Agapetes</tp:taxon-name-part> <tp:taxon-name-part taxon-name-part-type="species" reg="lichengii">lichengii</tp:taxon-name-part></tp:taxon-name></italic> and <italic><tp:taxon-name><tp:taxon-name-part taxon-name-part-type="genus" reg="Agapetes">A.</tp:taxon-name-part> <tp:taxon-name-part taxon-name-part-type="species" reg="pentastigma">pentastigma</tp:taxon-name-part></tp:taxon-name></italic>.</p></caption><table id="TID0EE6AE" rules="all"><tbody><tr><th rowspan="1" colspan="1">Characters</th><th rowspan="1" colspan="1">
                    <italic>
                      <tp:taxon-name><tp:taxon-name-part taxon-name-part-type="genus" reg="Agapetes">A.</tp:taxon-name-part> <tp:taxon-name-part taxon-name-part-type="species" reg="lichengii">lichengii</tp:taxon-name-part></tp:taxon-name>
                    </italic>
                  </th><th rowspan="1" colspan="1">
                    <italic>
                      <tp:taxon-name><tp:taxon-name-part taxon-name-part-type="genus" reg="Agapetes">A.</tp:taxon-name-part> <tp:taxon-name-part taxon-name-part-type="species" reg="pentastigma">pentastigma</tp:taxon-name-part></tp:taxon-name>
                    </italic>
                  </th></tr><tr><td rowspan="1" colspan="1">Leaf blade base</td><td rowspan="1" colspan="1">Obtuse or slightly auriculate</td><td rowspan="1" colspan="1">Attenuate</td></tr><tr><td rowspan="1" colspan="1">Basal part of corolla</td><td rowspan="1" colspan="1">Constricted</td><td rowspan="1" colspan="1">Not constricted</td></tr><tr><td rowspan="1" colspan="1">Stripes on corolla</td><td rowspan="1" colspan="1">V-shaped</td><td rowspan="1" colspan="1">Ladder-like</td></tr><tr><td rowspan="1" colspan="1">Corolla lobes</td><td rowspan="1" colspan="1">Triangular, spreading or slightly reflexed</td><td rowspan="1" colspan="1">Triangular-lanceolate, reflexed</td></tr><tr><td rowspan="1" colspan="1">Spurs on the back of anther tubules</td><td rowspan="1" colspan="1">Absent</td><td rowspan="1" colspan="1">Present</td></tr><tr><td rowspan="1" colspan="1">Gap between stigma crenae</td><td rowspan="1" colspan="1">Absent</td><td rowspan="1" colspan="1">Present</td></tr><tr><td rowspan="1" colspan="1">Filament scars on fruit top</td><td rowspan="1" colspan="1">A rounded ring</td><td rowspan="1" colspan="1">A pentagonal ring</td></tr></tbody></table></table-wrap><fig id="F3" position="float" orientation="portrait"><object-id xmlns:xlink="http://www.w3.org/1999/xlink" content-type="doi" xlink:type="simple">10.3897/phytokeys.269.177341.figure3</object-id><object-id xmlns:xlink="http://www.w3.org/1999/xlink" content-type="arpha" xlink:type="simple">E83C0F46-9686-54E7-9FFD-8C59834F79B3</object-id><label>Figure 3.</label><caption><p>Morphological comparison between <italic><tp:taxon-name><tp:taxon-name-part taxon-name-part-type="genus" reg="Agapetes">Agapetes</tp:taxon-name-part> <tp:taxon-name-part taxon-name-part-type="species" reg="pentastigma">pentastigma</tp:taxon-name-part></tp:taxon-name></italic> (left) and <italic><tp:taxon-name><tp:taxon-name-part taxon-name-part-type="genus" reg="Agapetes">A.</tp:taxon-name-part> <tp:taxon-name-part taxon-name-part-type="species" reg="lichengii">lichengii</tp:taxon-name-part></tp:taxon-name></italic> (right). <bold>A.</bold> Corollas, showing different corolla shapes, bending degree of corolla lobes and transverse bands; <bold>B.</bold> Front view of flowers, showing different shapes of corolla lobes; <bold>C.</bold> Close-up view of stigma, showing the gap between stigma crenae present in <italic><tp:taxon-name><tp:taxon-name-part taxon-name-part-type="genus" reg="Agapetes">A.</tp:taxon-name-part> <tp:taxon-name-part taxon-name-part-type="species" reg="pentastigma">pentastigma</tp:taxon-name-part></tp:taxon-name></italic> and absent in <italic><tp:taxon-name><tp:taxon-name-part taxon-name-part-type="genus" reg="Agapetes">A.</tp:taxon-name-part> <tp:taxon-name-part taxon-name-part-type="species" reg="lichengii">lichengii</tp:taxon-name-part></tp:taxon-name></italic>; <bold>D.</bold> Top view of fruits, showing the pentagonal (left) and rounded (right) filament scars; <bold>E.</bold> Androecium, showing the spurs on the tubules present in <italic><tp:taxon-name><tp:taxon-name-part taxon-name-part-type="genus" reg="Agapetes">A.</tp:taxon-name-part> <tp:taxon-name-part taxon-name-part-type="species" reg="pentastigma">pentastigma</tp:taxon-name-part></tp:taxon-name></italic> and absent in <italic><tp:taxon-name><tp:taxon-name-part taxon-name-part-type="genus" reg="Agapetes">A.</tp:taxon-name-part> <tp:taxon-name-part taxon-name-part-type="species" reg="lichengii">lichengii</tp:taxon-name-part></tp:taxon-name></italic>. Illustrations or photos of <italic><tp:taxon-name><tp:taxon-name-part taxon-name-part-type="genus" reg="Agapetes">A.</tp:taxon-name-part> <tp:taxon-name-part taxon-name-part-type="species" reg="pentastigma">pentastigma</tp:taxon-name-part></tp:taxon-name></italic> are from <xref ref-type="bibr" rid="B18">Tanaka et al. (2016)</xref> and <xref ref-type="bibr" rid="B13">Murata and Murata (2020)</xref>.</p></caption><graphic xmlns:xlink="http://www.w3.org/1999/xlink" xlink:href="phytokeys-269-183_article-177341__-g003.jpg" position="float" orientation="portrait" xlink:type="simple" id="oo_1512955.jpg"><uri content-type="original_file" xlink:type="simple">https://binary.pensoft.net/fig/1512955</uri></graphic></fig></tp:treatment-sec><tp:treatment-sec sec-type="description" id="SECID0EFEAE"><title>Description.</title><p>Evergreen shrubs, epiphytic, with woody fusiformed tubers. Branches robust, dark brown, glabrous. Leaves alternate, pseudo-whorled; petiole subsessile, 1–3 mm long, light green, glabrous; blades leathery, adaxially green, abaxially pale green, elliptic to oblanceolate, 13–22 × 4.2–7.5 cm, length: width 2.6–4.2, glabrous on both sides, midvein impressed at base, flat or slightly elevated on the upper half, raised abaxially, lateral veins 17–19 pairs, together with veinlets raised and conspicuous on both sides; leaf base obtuse or slightly auriculate, margin repand, subentire or obtusely dentate, each dentation with a gland at the tip, apex obtuse or acute. Inflorescence corymbose, 2–9-flowered, axillary; rachis 2–9 mm long, glabrous; bracts small, lanceolate to linear, 2–4 mm long, margin ciliate, apex acute; bracteoles 2, inserted at the base of pedicel, lanceolate, glabrous, 1–2 mm long; pedicels expanded upwards, clavate, 2.6–3.5 cm long, glabrous, articulated with calyx. Calyx tube green, 4–5 mm long, glabrous, lobes narrowly triangular, 7–15 × ca. 4 mm, glabrous, apex acute. Corolla pale yellow to greenish yellow, cerise on angles, with crimson V-shaped transverse bands between angles, tubular, constricted at base, slightly wider in the middle part, 5-angled; tube 4.5–5 × ca. 0.8 cm, glabrous on both sides; lobes yellowish green, triangular, 8–9 × 6–7 mm, apex acute, glabrous, spreading or slightly reflexed. Stamens 10, 4.5–4.7 cm long, filaments flat, curved, 5–6 mm long, pubescent on the upper part; anthers coherent, 4.1–4.4 cm long, thecae densely echinate, brown, 6–7 mm long, tubules 3.5–3.7 cm long, sparsely echinate, opening by apical pores, without spurs on the back. Ovary inferior, pseudo-10-locular, each locule with several ovules; disc yellowish, glabrous; style slender, ca. 5 cm long, glabrous, slightly expanded upwards, exserted ca. 6 mm from the connate anther tubules; stigma capitate, 5-crenated, without obvious gap between crenae. Infructescence rachis 1.9–2 cm long, ca. 4 mm thick, glabrous. Fruit pedicel greenish white, 2.8–3 cm long, expanded upwards, ca. 6 mm thick at top. Young fruits greenish, cup-shaped, 1.5–1.7 cm long including persistent calyx lobes, 0.8–0.9 cm in diam., flat topped with a rounded ring of 10 distinct filament scars.</p></tp:treatment-sec><tp:treatment-sec sec-type="etymology" id="SECID0EKEAE"><title>Etymology.</title><p>The species is named in honor of Mr. Li Cheng, who devoted lots of time and energy to the biodiversity conservation of Mêdog County, and is also one of the discoverers of this new species. The Chinese name is given as 李成树萝卜 (pinyin: lĬ chéng shù luó bo).</p></tp:treatment-sec><tp:treatment-sec sec-type="phenology" id="SECID0EPEAE"><title>Phenology.</title><p>Flowering from October to November; fruiting in March.</p></tp:treatment-sec><tp:treatment-sec sec-type="distribution" id="SECID0EUEAE"><title>Distribution and habitat.</title><p>At present, <italic><tp:taxon-name><tp:taxon-name-part taxon-name-part-type="genus" reg="Agapetes">Agapetes</tp:taxon-name-part> <tp:taxon-name-part taxon-name-part-type="species" reg="lichengii">lichengii</tp:taxon-name-part></tp:taxon-name></italic> is known only from the type locality, i.e., Mêdog County, Xizang Autonomous Region, China. It usually grows on large tree trunks near the crown in rainforests at an elevation of ca. 680 m.</p></tp:treatment-sec><tp:treatment-sec sec-type="Additional specimen examined" id="SECID0EFFAE"><title>Additional specimen examined.</title><p><italic><tp:taxon-name><tp:taxon-name-part taxon-name-part-type="genus" reg="Agapetes">Agapetes</tp:taxon-name-part> <tp:taxon-name-part taxon-name-part-type="species" reg="lichengii">lichengii</tp:taxon-name-part></tp:taxon-name></italic>: China. Xizang Autonomous Region • Medog County, Beibeng Xiang, Deyanggou, ca. 680 m a.s.l., cultivated in a greenhouse in Guangzhou; 5 June 2025; <italic>Bing-Mou Wang s.n.</italic> (paratype IBSC).</p><p><italic><tp:taxon-name><tp:taxon-name-part taxon-name-part-type="genus" reg="Agapetes">Agapetes</tp:taxon-name-part> <tp:taxon-name-part taxon-name-part-type="species" reg="pentastigma">pentastigma</tp:taxon-name-part></tp:taxon-name></italic>: Myanmar. Kachin State • Along the Ledo Road, between Namyung and Shinbweyan, 5–7 miles from Shinbweyan toward Namyung, in border area of Sagaing Region, Hukaung Valley Tiger Reserve, 26°42'32"N, 96°11'55"–13'01"E, cultivated in the Setsunan University; 11 November 2014, <italic>Hiroko Murata &amp; Jin Murata 1402</italic> (holotype TI, not seen; isotypes NY, image!, RAF, not seen, TNS, image!).</p></tp:treatment-sec><tp:treatment-sec sec-type="Taxonomic notes" id="SECID0EHGAE"><title>Taxonomic notes.</title><p>According to Airy Shaw’s infrageneric classification (<xref ref-type="bibr" rid="B1">Airy Shaw 1935</xref>, <xref ref-type="bibr" rid="B2">1948</xref>, <xref ref-type="bibr" rid="B3">1958</xref>), <italic><tp:taxon-name><tp:taxon-name-part taxon-name-part-type="genus" reg="Agapetes">A.</tp:taxon-name-part> <tp:taxon-name-part taxon-name-part-type="species" reg="lichengii">lichengii</tp:taxon-name-part></tp:taxon-name></italic> should be assigned to <tp:taxon-name><tp:taxon-name-part taxon-name-part-type="genus" reg="Agapetes">Agapetes</tp:taxon-name-part> <tp:taxon-name-part taxon-name-part-type="infraspecific-rank">subser.</tp:taxon-name-part> <tp:taxon-name-part taxon-name-part-type="subseries" reg="Coriaceae">Coriaceae</tp:taxon-name-part></tp:taxon-name> Airy Shaw due to its large leathery leaf blades with a repand margin, corymbose inflorescence and large flowers. <italic><tp:taxon-name><tp:taxon-name-part taxon-name-part-type="genus" reg="Agapetes">Agapetes</tp:taxon-name-part> <tp:taxon-name-part taxon-name-part-type="species" reg="lichengii">lichengii</tp:taxon-name-part></tp:taxon-name></italic> is morphologically mostly similar to <italic><tp:taxon-name><tp:taxon-name-part taxon-name-part-type="genus" reg="Agapetes">A.</tp:taxon-name-part> <tp:taxon-name-part taxon-name-part-type="species" reg="pentastigma">pentastigma</tp:taxon-name-part></tp:taxon-name></italic>, but these two species are different in the morphology of leaves, corolla, anthers, stigma and fruit. Detailed morphological comparison is presented in the diagnosis part. It should be noted that some characters may change during different development stages, such as the shape of stripes on corolla tube, the bend degree of corolla lobes or the shape of stamen scar, so we made the comparison by using materials nearly at the same stage, such as fully open flowers or mature fruits, and we found that these characters are very useful to distinguish these two species. As for the differences in corolla tube shape and stigma morphology, they are actually consistent and irrelevant to the development stage. Besides, the two species are allopatric: <italic><tp:taxon-name><tp:taxon-name-part taxon-name-part-type="genus" reg="Agapetes">A.</tp:taxon-name-part> <tp:taxon-name-part taxon-name-part-type="species" reg="lichengii">lichengii</tp:taxon-name-part></tp:taxon-name></italic> is only found in Mêdog County, while <italic><tp:taxon-name><tp:taxon-name-part taxon-name-part-type="genus" reg="Agapetes">A.</tp:taxon-name-part> <tp:taxon-name-part taxon-name-part-type="species" reg="pentastigma">pentastigma</tp:taxon-name-part></tp:taxon-name></italic> is endemic to Kachin State of Myanmar.</p><p>There are two kinds of stigma in <italic><tp:taxon-name><tp:taxon-name-part taxon-name-part-type="genus" reg="Agapetes">Agapetes</tp:taxon-name-part></tp:taxon-name></italic> species: (1) small, truncate (or punctate) and inconspicuous; (2) capitate and conspicuous (<xref ref-type="bibr" rid="B1">Airy Shaw 1935</xref>, <xref ref-type="bibr" rid="B2">1948</xref>, <xref ref-type="bibr" rid="B3">1958</xref>; <xref ref-type="bibr" rid="B11">Fang and Stevens 2005</xref>; <xref ref-type="bibr" rid="B13">Murata and Murata 2020</xref>). While the ‘small’ stigma is prevalent across a large portion of the genus, only a few taxa (e.g., <italic><tp:taxon-name><tp:taxon-name-part taxon-name-part-type="genus" reg="Agapetes">A.</tp:taxon-name-part> <tp:taxon-name-part taxon-name-part-type="species" reg="affinis">affinis</tp:taxon-name-part></tp:taxon-name></italic> (Griff.) Airy Shaw, <italic><tp:taxon-name><tp:taxon-name-part taxon-name-part-type="genus" reg="Agapetes">A.</tp:taxon-name-part> <tp:taxon-name-part taxon-name-part-type="species" reg="bhareliana">bhareliana</tp:taxon-name-part></tp:taxon-name></italic> (Airy Shaw) D.Banik &amp; Sanjappa, <italic><tp:taxon-name><tp:taxon-name-part taxon-name-part-type="genus" reg="Agapetes">A.</tp:taxon-name-part> <tp:taxon-name-part taxon-name-part-type="species" reg="hillii">hillii</tp:taxon-name-part></tp:taxon-name></italic> Brandis, <italic><tp:taxon-name><tp:taxon-name-part taxon-name-part-type="genus" reg="Agapetes">A.</tp:taxon-name-part> <tp:taxon-name-part taxon-name-part-type="species" reg="loranthiflora">loranthiflora</tp:taxon-name-part></tp:taxon-name></italic> D.Don ex G.Don (fide <xref ref-type="bibr" rid="B22">Watthana 2015</xref>), <italic><tp:taxon-name><tp:taxon-name-part taxon-name-part-type="genus" reg="Agapetes">A.</tp:taxon-name-part> <tp:taxon-name-part taxon-name-part-type="species" reg="marginata">marginata</tp:taxon-name-part></tp:taxon-name></italic> Dunn, <italic><tp:taxon-name><tp:taxon-name-part taxon-name-part-type="genus" reg="Agapetes">A.</tp:taxon-name-part> <tp:taxon-name-part taxon-name-part-type="species" reg="odontocera">odontocera</tp:taxon-name-part></tp:taxon-name></italic> (Wight) Hook. f., <italic><tp:taxon-name><tp:taxon-name-part taxon-name-part-type="genus" reg="Agapetes">A.</tp:taxon-name-part> <tp:taxon-name-part taxon-name-part-type="species" reg="pentastigma">pentastigma</tp:taxon-name-part></tp:taxon-name></italic>, <italic><tp:taxon-name><tp:taxon-name-part taxon-name-part-type="genus" reg="Agapetes">A.</tp:taxon-name-part> <tp:taxon-name-part taxon-name-part-type="species" reg="salicifolia">salicifolia</tp:taxon-name-part></tp:taxon-name></italic> C.B.Clarke, <italic><tp:taxon-name><tp:taxon-name-part taxon-name-part-type="genus" reg="Agapetes">A.</tp:taxon-name-part> <tp:taxon-name-part taxon-name-part-type="species" reg="setigera">setigera</tp:taxon-name-part></tp:taxon-name></italic> D.Don ex G.Don, <italic><tp:taxon-name><tp:taxon-name-part taxon-name-part-type="genus" reg="Agapetes">A.</tp:taxon-name-part> <tp:taxon-name-part taxon-name-part-type="species" reg="sikkimensis">sikkimensis</tp:taxon-name-part></tp:taxon-name></italic> Airy Shaw, <italic><tp:taxon-name><tp:taxon-name-part taxon-name-part-type="genus" reg="Agapetes">A.</tp:taxon-name-part> <tp:taxon-name-part taxon-name-part-type="species" reg="variegata">variegata</tp:taxon-name-part></tp:taxon-name></italic> D.Don ex G.Don, and the present new species), possess the ‘capitate’ stigma (<xref ref-type="bibr" rid="B7">Banik and Sanjappa 2014</xref>; <xref ref-type="bibr" rid="B13">Murata and Murata 2020</xref>). Consequently, stigma morphology is seldom used for species delimitation. The two similar <italic><tp:taxon-name><tp:taxon-name-part taxon-name-part-type="genus" reg="Agapetes">Agapetes</tp:taxon-name-part></tp:taxon-name></italic> species (i.e. <italic><tp:taxon-name><tp:taxon-name-part taxon-name-part-type="genus" reg="Agapetes">A.</tp:taxon-name-part> <tp:taxon-name-part taxon-name-part-type="species" reg="lichengii">lichengii</tp:taxon-name-part></tp:taxon-name></italic> and <italic><tp:taxon-name><tp:taxon-name-part taxon-name-part-type="genus" reg="Agapetes">A.</tp:taxon-name-part> <tp:taxon-name-part taxon-name-part-type="species" reg="pentastigma">pentastigma</tp:taxon-name-part></tp:taxon-name></italic>) presented here both have ‘capitate’ stigma, but the detailed ornamentations on the stigma surface are very different (Fig. <xref ref-type="fig" rid="F3">3C</xref>). And this distinguishing character is so stable and consistent that we believe that it could be served as a useful character for identification of <italic><tp:taxon-name><tp:taxon-name-part taxon-name-part-type="genus" reg="Agapetes">Agapetes</tp:taxon-name-part></tp:taxon-name></italic> species. But this character seems to be only available for living material, and the stigma surface ornamentation would become barely seen when dried due to the shrinkage. As most descriptions of stigma in <italic><tp:taxon-name><tp:taxon-name-part taxon-name-part-type="genus" reg="Agapetes">Agapetes</tp:taxon-name-part></tp:taxon-name></italic> are oversimplified, and some taxa even lack descriptions of their stigmas, we suggest that researchers pay more attention to the stigma surface ornamentation of <italic><tp:taxon-name><tp:taxon-name-part taxon-name-part-type="genus" reg="Agapetes">Agapetes</tp:taxon-name-part></tp:taxon-name></italic> species in the future, which might offer us better understanding of the species of this genus.</p></tp:treatment-sec><ref-list><ref id="B18"><mixed-citation xmlns:xlink="http://www.w3.org/1999/xlink" xlink:type="simple"><person-group><name name-style="western"><surname>Tanaka</surname><given-names>N</given-names></name><name name-style="western"><surname>Ohi-Toma</surname><given-names>T</given-names></name><name name-style="western"><surname>Murata</surname><given-names>H</given-names></name><name name-style="western"><surname>Aung</surname><given-names>MM</given-names></name><name name-style="western"><surname>Murata</surname><given-names>J</given-names></name></person-group> (<year>2016</year>) New or noteworthy plant collections from Myanmar (9) <italic><tp:taxon-name><tp:taxon-name-part taxon-name-part-type="genus">Agapetes</tp:taxon-name-part></tp:taxon-name></italic> (<tp:taxon-name><tp:taxon-name-part taxon-name-part-type="family">Ericaceae</tp:taxon-name-part></tp:taxon-name>) from Northwestern Myanmar. Shokubutsu Kenkyu Zasshi 91(suppl.): 99–111.</mixed-citation></ref><ref id="B13"><mixed-citation xmlns:xlink="http://www.w3.org/1999/xlink" xlink:type="simple"><person-group><name name-style="western"><surname>Murata</surname><given-names>J</given-names></name><name name-style="western"><surname>Murata</surname><given-names>H</given-names></name></person-group> (<year>2020</year>) <article-title>965. <italic><tp:taxon-name><tp:taxon-name-part taxon-name-part-type="genus">Agapetes</tp:taxon-name-part> <tp:taxon-name-part taxon-name-part-type="species">pentastigma</tp:taxon-name-part></tp:taxon-name></italic>.</article-title><source>Curtis’s Botanical Magazine</source><volume>37</volume>: <fpage>458</fpage>–<lpage>466</lpage>. <ext-link xlink:href="10.1111/curt.12365" ext-link-type="doi" xlink:type="simple">https://doi.org/10.1111/curt.12365</ext-link></mixed-citation></ref><ref id="B1"><mixed-citation xmlns:xlink="http://www.w3.org/1999/xlink" xlink:type="simple"><person-group><name name-style="western"><surname>Airy Shaw</surname><given-names>HK</given-names></name></person-group> (<year>1935</year>) <article-title>Studies in the <tp:taxon-name><tp:taxon-name-part taxon-name-part-type="order">Ericales</tp:taxon-name-part></tp:taxon-name>: I. New and less known species of <italic><tp:taxon-name><tp:taxon-name-part taxon-name-part-type="genus">Agapetes</tp:taxon-name-part></tp:taxon-name></italic>. Bulletin of Miscellaneous Information.</article-title><source>Royal Gardens, Kew</source><volume>1935</volume>(<issue>1</issue>): <fpage>24</fpage>–<lpage>53</lpage>. <ext-link xlink:href="10.2307/4120576" ext-link-type="doi" xlink:type="simple">https://doi.org/10.2307/4120576</ext-link></mixed-citation></ref><ref id="B2"><mixed-citation xmlns:xlink="http://www.w3.org/1999/xlink" xlink:type="simple"><person-group><name name-style="western"><surname>Airy Shaw</surname><given-names>HK</given-names></name></person-group> (<year>1948</year>) <article-title>Studies in the <tp:taxon-name><tp:taxon-name-part taxon-name-part-type="order">Ericales</tp:taxon-name-part></tp:taxon-name>: V. further notes on <italic><tp:taxon-name><tp:taxon-name-part taxon-name-part-type="genus">Agapetes</tp:taxon-name-part></tp:taxon-name></italic>.</article-title><source>Kew Bulletin</source><volume>3</volume>: <fpage>77</fpage>–<lpage>104</lpage>. <ext-link xlink:href="10.2307/4118929" ext-link-type="doi" xlink:type="simple">https://doi.org/10.2307/4118929</ext-link></mixed-citation></ref><ref id="B3"><mixed-citation xmlns:xlink="http://www.w3.org/1999/xlink" xlink:type="simple"><person-group><name name-style="western"><surname>Airy Shaw</surname><given-names>HK</given-names></name></person-group> (<year>1958</year>) <article-title>Studies in the <tp:taxon-name><tp:taxon-name-part taxon-name-part-type="order">Ericales</tp:taxon-name-part></tp:taxon-name>: XI. Further new species and notes on the <italic><tp:taxon-name><tp:taxon-name-part taxon-name-part-type="genus">Agapetes</tp:taxon-name-part></tp:taxon-name></italic> of continental Asia.</article-title><source>Kew Bulletin</source><volume>13</volume>(<issue>3</issue>): <fpage>468</fpage>–<lpage>514</lpage>. <ext-link xlink:href="10.2307/4118130" ext-link-type="doi" xlink:type="simple">https://doi.org/10.2307/4118130</ext-link></mixed-citation></ref><ref id="B11"><mixed-citation xmlns:xlink="http://www.w3.org/1999/xlink" xlink:type="simple"><person-group><name name-style="western"><surname>Fang</surname><given-names>RZ</given-names></name><name name-style="western"><surname>Stevens</surname><given-names>PF</given-names></name></person-group> (<year>2005</year>) <article-title><italic><tp:taxon-name><tp:taxon-name-part taxon-name-part-type="genus">Agapetes</tp:taxon-name-part></tp:taxon-name></italic>.</article-title> In: <person-group><name name-style="western"><surname>Wu</surname><given-names>ZY</given-names></name><name name-style="western"><surname>Raven</surname><given-names>PH</given-names></name></person-group> (<role>Eds</role>) <issue-title>Flora of China (Vol.</issue-title><source>14). Science Press, Beijing &amp; Missouri Botanical Garden Press, St. Louis</source>, <fpage>504</fpage>–<lpage>517</lpage>.</mixed-citation></ref><ref id="B22"><mixed-citation xmlns:xlink="http://www.w3.org/1999/xlink" xlink:type="simple"><person-group><name name-style="western"><surname>Watthana</surname><given-names>S</given-names></name></person-group> (<year>2015</year>) <article-title><tp:taxon-name><tp:taxon-name-part taxon-name-part-type="family">Ericaceae</tp:taxon-name-part></tp:taxon-name>.</article-title> In: <person-group><name name-style="western"><surname>Newman</surname><given-names>M</given-names></name><name name-style="western"><surname>Barfod</surname><given-names>A</given-names></name></person-group> (<role>Eds</role>) <issue-title>Flora of Thailand.</issue-title><source>(Vol. 13 (part 1)). The Forest Herbarium, Department of National Parks, Wildlife and Plant Conservation, Bangkok</source>, <fpage>101</fpage>–<lpage>141</lpage>.</mixed-citation></ref><ref id="B7"><mixed-citation xmlns:xlink="http://www.w3.org/1999/xlink" xlink:type="simple"><person-group><name name-style="western"><surname>Banik</surname><given-names>D</given-names></name><name name-style="western"><surname>Sanjappa</surname><given-names>M</given-names></name></person-group> (<year>2014</year>) <article-title><italic><tp:taxon-name><tp:taxon-name-part taxon-name-part-type="genus">Agapetes</tp:taxon-name-part></tp:taxon-name></italic>.</article-title> In: <person-group><name name-style="western"><surname>Sanjappa</surname><given-names>M</given-names></name><name name-style="western"><surname>Sastry</surname><given-names>ARK</given-names></name></person-group> (<role>Eds</role>) <issue-title>Fascicles of Flora of India: Fascicle 25, Ericaceae.</issue-title><source>Botanical Survey of India, Kolkata</source>, <fpage>287</fpage>–<lpage>389</lpage>.</mixed-citation></ref></ref-list></tp:taxon-treatment>
